# Supplementary material for: Silver Ion High-Performance Liquid Chromatography—Atmospheric Pressure Chemical Ionization Mass Spectrometry: A Tool for Analyzing Cuticular Hydrocarbons
Source: Molecules. 2023 Apr 28;28(9):3794. doi: 10.3390/molecules28093794 (PMC10179885; doi:10.3390/molecules28093794)
Supplement: Supplementary file 1 [file molecules-28-03794-s001.zip]

Archive with 1 entries (1 files):
- molecules-2333407-supplementary.pdf
